# Supplementary material for: Transcriptome Profiling Reveals Key Regulatory Networks for Age–Dependent Vernalization in Welsh Onion (Allium fistulosum L.)
Source: Int J Mol Sci. 2024 Dec 7;25(23):13159. doi: 10.3390/ijms252313159 (PMC11642685; doi:10.3390/ijms252313159)
Supplement: Supplementary file 1 [file ijms-25-13159-s001.zip]

Archive with 1 entries (1 files):
- ijms-3202535-supplementary.pdf
